# Supplementary material for: Molecular Basis of Simalikalactone D Sensitivity in Triple-Negative Breast Cancer Cells
Source: Biomolecules. 2025 Nov 6;15(11):1561. doi: 10.3390/biom15111561 (PMC12650167; doi:10.3390/biom15111561)
Supplement: Supplementary file 1 [file biomolecules-15-01561-s001.zip]

Archive with 1 entries (1 files):
- biomolecules-3874416-supplementary.pdf
